# Supplementary material for: Modelling the Transmission of Coxiella burnetii within a UK Dairy Herd: Investigating the Interconnected Relationship between the Parturition Cycle and Environment Contamination
Source: Vet Sci. 2022 Sep 24;9(10):522. doi: 10.3390/vetsci9100522 (PMC9612102; doi:10.3390/vetsci9100522)
Supplement: Supplementary file 1 [file vetsci-09-00522-s001.zip]

Archive with 1 entries (1 files):
- vetsci-1860061-supplementary Table S1.xlsx
