# Supplementary material for: Modelling the Transmission of Coxiella burnetii within a UK Dairy Herd: Investigating the Interconnected Relationship between the Parturition Cycle and Environment Contamination
Source: Vet Sci. 2022 Sep 24;9(10):522. doi: 10.3390/vetsci9100522 (PMC9612102; doi:10.3390/vetsci9100522)
Supplement: Supplementary file 1 [file vetsci-09-00522-s001.zip › vetsci-1860061-supplementary Table S1.xlsx]

## Sheet: Continuous Housing
Parameter	Seronegative					Seropositive					Seropositive Non-shedding					Seropositive Shedding
	1st year	5th year				1st year	5th year				1st year	5th year				1st year	5th year
betaci	-0.373537	-0.407841			ri	0.303107	0.239878			delta	-0.0976039	-0.367959			delta	0.270426	0.361068
alpha	-0.312779	-0.35626			betaci	0.253805	0.209539			betaci	0.453966	0.362404			b	-0.217983	-0.288554
rho	0.284781	0.335469			alpha	-0.231086	-0.197311			alpha	0.368066	0.314322			mu	-0.17837	-0.223765
b	0.187882	0.330635			rho	-0.152457	-0.194468			gamma	0.353516	0.308402			sigma	-0.211705	-0.210514
ri	0.275405	0.302994			b	-0.223477	-0.178211			rho	-0.332562	-0.298463			tau	0.211682	0.208301
gamma	-0.195671	-0.267449			gamma	0.158778	0.157304			sigma	0.343036	0.286829			betaci	0.202295	0.141107
c	0.0607168	0.0870178			c	-0.0492686	-0.0511808			tau	-0.343244	-0.283855			alpha	0.17745	0.125072
pb	-0.0315918	-0.0752339			pb	0.0256352	0.0442499			ri	-0.303675	-0.25361			ri	-0.169885	-0.117429
mu	0.117773	0.0708206			mu	-0.0955667	-0.0416541			mu	0.0283448	0.184257			rho	-0.163274	-0.115771
delta	-0.151587	-0.0606707			delta	0.123005	0.0356843			pb	0.0578845	0.0868812			c	-0.0669272	-0.0732034
sigma	-0.0129487	-0.0194896			sigma	0.0105072	0.0114631			b	-0.0543997	-0.0777524			gamma	0.0286438	0.0355012
tau	0.013068	0.0193154			tau	-0.010604	-0.0113607			c	-0.0228435	-0.0238614			pb	0.00408463	0.00988407
ei	0.00429561	0.00242599			ei	-0.00348567	-0.00142688			ei	-0.00533701	-0.00211846			ei	-0.00224852	-0.000869385
etab	-0.00450981	-0.00206336			etab	0.00365948	0.0012136			etab	0.00569683	0.00180851			etab	0.00229803	0.000734029
etai	-8.70395e-06	-4.00492e-06			etai	7.06282e-06	2.35555e-06			etai	1.09818e-05	3.50946e-06			etai	4.44396e-06	1.42537e-06
Ki	4.30321e-06	2.53568e-06			Ki	-3.49184e-06	-1.4914e-06			Ki	-5.33122e-06	-2.2132e-06			Ki	-2.26267e-06	-9.0954e-07

## Sheet: Seasonal Housing
Parameter	Seronegative					Seropositive					Seropositive Non-shedding					Seropositive Shedding
	1st year	average 4-5 years				1st year	average 4-5 years				1st year	average 4-5 years				1st year	average 4-5 years
betaci	-0.330873	-0.373866			betaci	0.370206	0.271517			betaci	0.500537	0.391142			delta	0.250221	0.356638
alpha	-0.269862	-0.325804			alpha	0.301943	0.236612			delta	-0.088214	-0.349072			b	-0.230646	-0.304228
rho	0.251507	0.308254			rho	-0.281405	-0.223867			alpha	0.407909	0.344176			mu	-0.190615	-0.235097
b	0.154059	0.297903			b	-0.172373	-0.216349			rho	-0.373275	-0.325365			sigma	-0.207598	-0.207395
ri	0.237219	0.274608			ri	-0.265418	-0.199432			gamma	0.340878	0.315281			tau	0.205153	0.204953
gamma	-0.137112	-0.219801			gamma	0.153412	0.159628			sigma	0.371597	0.306308			betaci	0.288946	0.180632
c	0.0637037	0.0889273			c	-0.0712766	-0.0645827			tau	-0.367692	-0.302737			alpha	0.235874	0.154891
mu	0.102035	0.0841931			mu	-0.114165	-0.0611445			ri	-0.330679	-0.269734			rho	-0.224125	-0.146754
delta	-0.107471	-0.0715428			delta	0.120247	0.0519573			mu	0.00845079	0.167816			ri	-0.224729	-0.14602
pb	-0.0276952	-0.0711641			pb	0.0309875	0.0516823			pb	0.0711612	0.10227			c	-0.090825	-0.0878337
sigma	-0.0132619	-0.0198138			sigma	0.0148385	0.0143896			b	-0.0789107	-0.100681			gamma	0.0365277	0.0413717
tau	0.0132675	0.0196012			tau	-0.0148447	-0.0142352			c	-0.0399237	-0.0339791			pb	0.00593951	0.0132486
ei	0.00568258	0.00316192			ei	-0.0063581	-0.00229631			ei	-0.00857899	-0.003205			ei	-0.00497339	-0.00160594
etab	-0.00589689	-0.00267696			etab	0.00659789	0.00194412			etab	0.00906503	0.00272538			etab	0.00505965	0.00135056
betaco	-0.00134668	-0.0014105			betaco	0.00150677	0.00102436			betaco	0.00181867	0.00137698			betaco	0.0013123	0.000756466
ro	0.000375526	0.000593058			ro	-0.000420167	-0.000430703			ro	-0.000517064	-0.000575662			ro	-0.000359752	-0.000320571
etao	-0.00042385	-8.66063e-05			etao	0.000474237	6.28971e-05			etao	0.000558201	9.26131e-05			etao	0.000421885	4.03204e-05
etai	-5.40646e-06	-1.99631e-05			etai	6.04916e-06	1.4498e-05			etai	8.86296e-06	2.39277e-05			etai	4.29477e-06	7.33378e-06
Ko	3.68079e-06	8.96339e-06			Ko	-4.11835e-06	-6.50959e-06			Ko	-5.0664e-06	-8.59204e-06			Ki	-4.48232e-06	-5.08508e-06
Ki	5.13025e-06	8.27939e-06			Ki	-5.74012e-06	-6.01283e-06			Ki	-7.75746e-06	-7.23396e-06			Ko	-3.52726e-06	-4.92744e-06
